# Supplementary material for: Percussion test: description and diagnostic accuracy of a new manual test for bone marrow edema of the knee
Source: BMC Musculoskelet Disord. 2022 Jan 18;23:68. doi: 10.1186/s12891-022-05028-y (PMC8767745; doi:10.1186/s12891-022-05028-y)
Supplement: Supplementary file 1 — Additional file 1. [file 12891_2022_5028_MOESM1_ESM.xlsx]

## Sheet: DEF 26.10
Name and Surname	First visit reason	Knee side	Gender	Age	Height	Height (m)	Weight	bmi	tap_cfm_1	tap_cfl_1	tap_ptm_1	tap_ptl_1	contase	tap_1	int_tap_1	RM_cfm_1	RM_cfl_1	RM_ptm_1	Rm_ptl_1	contase	rm_1	Diagnosis and notes
aglieri salvatore	gonalgia cronica	s	m	45	190	1.9	115	31.856	yes	no	no	no	0	cfm		no	no	no	no	0	neg	lesione MM
albini andrea	trauma distorsivo	d	m	53	188	1.88	87	24.6152	yes	no	no	no	0	cfm		no	no	no	no	0	neg	lesione LCM, condropatia FR
alema valeria	gonalgia acuta	d	f	44	168	1.68	67	23.7387	no	no	yes	no	0	ptm		no	no	yes	no	0	ptm	eo ptm + instabilita FR
anti michele	trauma contusivo	s	m	65	178	1.78	73	23.04	no	no	no	no	0	neg		no	yes	no	no	0	cfl	eo post contusivo cfl
bai carla	gonalgia cronica	s	f	70	161	1.61	67	25.8478	no	no	yes	no	0	ptm		no	no	no	no	0	neg	lesione MM
barassi maria	gonalgia cronica	d	f	38	150	1.5	76	33.7778	no	no	no	no	0			yes	no	no	no	0	cfm	esiti ON
beretta rosanna	gonalgia cronica	d	f	77	168	1.68	81	28.699	asi	no	yes	no	1	cfm + ptm		yes	no	yes	no	0	cfm + ptm	gonartrosi avanzata
beretta rosanna_2	gonalgia cronica	s	f	77	168	1.68	81	28.699	asi	no	yes	no	1	cfm + ptm		yes	no	yes	no	0	cfm + ptm	gonartrosi avanzata
bernasconi caludio	gonalgia acuta	s	m	63	173	1.73	68	22.7204	no	no	yes	no	0	ptm		no	no	yes	no	0	ptm	lesione MM
bianchi carlotta	trauma distorsivo	d	f	22	160	1.6	50	19.5312	no	no	no	yes	0	ptl		no	no	no	yes	0	ptl	postumi distorsione
bianchi giovanni	gonalgia acuta	s	m	56	179	1.79	75	23.4075	yes	no	no	no	0	cfm		yes	no	yes	no	0	cfm + ptm	osteocondropatia comp. Mediale
bianchi marina	trauma contusivo	d+AV34	f	52	172	1.72	75	25.3515	no	yes	no	no	0	cfl		no	yes	no	no	0	cfl	area ON clf
boccato cinzia	gonalgia cronica	d	f	58	160	1.6	58	22.6562	yes	no	yes	no	0	cfm + ptm		no	no	yes	no	0	ptm	osteocondropatia
boccato cinzia	gonalgia cronica	s	f	58	160	1.6	58	22.6562	yes	no	yes	no	0	cfm + ptm		no	no	yes	no	0	ptm	osteocondropatia
boldrini cristina	gonalgia cronica	s	f	40	162	1.62	58	22.1003	yes	no	yes	no	0	cfm + ptm		no	no	no	no	0	neg	displasia FR
bolognini luca	trauma distorsivo	s	m	33	175	1.75	85	27.7551	no	no	no	yes	0	ptl		no	yes	no	yes	0	cfl + ptl
bonelli rosangela	gonalgia acuta	d	f	37	158	1.58	62	24.8358	yes	no	yes	no	0	cfm + ptm		yes	no	yes	no	0	cfm + ptm	eo con area di on
canzi fulvia	gonalgia cronica	s	f	65	172	1.72	90	30.4218	no	no	yes	no	0	ptm		yes	no	yes	no	0	cfm + ptm	ostecondropatia avanzata
cardarelli daniela	gonalgia acuta	d	f	30	160	1.6	64	25	yes	no	no	no	0	cfm		yes	no	no	no	0	cfm + ptm	osteocondropatia
carobene anna	trauma distorsivo	d	f	18	168	1.68	70	24.8016	no	no	no	no	0	neg		no	no	no	no	0	neg	lesione lca
cattaneo anna	gonalgia cronica	d	f	60	165	1.65	60	22.0386	no	no	no	no	0	neg		no	no	no	no	0	neg	sindrome rotulea
chiaroni primo	gonalgia cronica	s	m	63	172	1.72	100	33.8021	no	yes	no	yes	0	cfl + ptl		no	yes	no	yes	0	cfl + ptl	artrite uratica + osteocondropatia. Lat
ciotoli vincenzo	trauma contusivo	d	m	47	186	1.86	86	24.8584	no	no	no	yes	0	ptl		yes	no	yes	yes	0	neg	postumi distorsione
congedo giulia maria	trauma distorsivo	d	f	27	173	1.73	65	21.7181	no	no	no	yes	0	ptl		no	no	no	yes	0	ptl	postumi distorsione
consoli concetta	gonalgia cronica	s	f	80	154	1.54	60	25.2994	yes	no	yes	no	0	cfm + ptm		yes	no	yes	no	0	cfm + ptm	ostecondropatia mediale
cortese massimo	gonalgia cronica	d	m	78	190	1.9	107	29.6399	no	no	yes	no	0	ptm		no	no	yes	no	0	ptm	ostecondropatia
da rin anna	gonalgia cronica	d	f	66	150	1.5	75	33.3333	no	no	no	no	0	neg		no	no	no	no	0	neg	sovraccarico mediale
dapiaggi rita	gonalgia cronica	s	f	71	168	1.68	68	24.093	yes	no	yes	no	0	cfm + ptm		no	no	yes	no	0	ptm	osteocondropatia
d'arino rosanna	gonalgia cronica	d	f	55	167	1.67	90	32.2708	no	no	yes	no	0	ptm		no	no	yes	no	0	ptm	lesione mm
de michele gioia	trauma distorsivo	s	f	35	170	1.7	58	20.0692	no	no	no	no	0	neg		no	no	no	yes	0	ptl
de stefano teresa	gonalgia acuta	d	f	42	165	1.65	64	23.5078	yes	no	yes	no	0	cfm + ptm		no	no	yes	no	0	ptm	lesione mm su osteocondropatia. Med
dell'acqua alessandro	gonalgia cronica	d	m	58	172	1.72	87	29.4078	no	no	no	no	0	neg		no	no	yes	no	0	ptm	sovraccarico mediale
demmi teresa	gonalgia cronica	s	f	59	161	1.61	65	25.0762	no	yes	no	yes	0	cfl + ptl		no	yes	no	yes	0	cfl + ptl	osteocondropatia
denti simona	gonalgia acuta	s	f	51	178	1.78	66	20.8307	no	no	no	no	0	ptm		no	no	no	no	0		gonalgia dndd
donno nicola	trauma contusivo	d	m	29	179	1.79	96	29.9616	no	no	no	yes	0	ptl		no	yes	no	yes	0	cfl + ptl	postumi contusione
donno nicola_2	trauma contusivo	s	m	29	179	1.79	96	29.9616	no	no	yes	no	0	ptm		no	no	no	yes	0	ptl	postumi contusione
dotti franca	gonalgia cronica	s	f	69	160	1.6	67	26.1719	yes	yes	no	no	0	cfm + cfl		yes	no	yes	no	0	cfm + ptm	artrosi avanzata
dotti paolo	gonalgia acuta	s	m	67	172	1.72	74	25.0135	no	no	no	no	0	neg		no	no	no	no	0	neg	artrosinovite
x	trauma contusivo	s	m	50	175	1.75	120	39.1837	yes	no	yes	no	0	cfm + ptm		no	no	no	no	0	neg	postumi contusione
dozio domenico	gonalgia cronica	s	m	71	176	1.76	92	29.7004	no	no	no	no	0	neg		no	no	no	no	0	neg	lesione mm
dutto roberta	gonalgia cronica	d	f	55	154	1.54	61	25.721	no	no	no	no	0	neg		no	no	no	no	0	neg	sd rotulea
dutto roberta_2	gonalgia cronica	s	f	55	154	1.54	61	25.721	no	no	no	no	0	neg		no	no	no	no	0	neg	sd rotulea
ermagora nadia	gonalgia cronica	s	f	51	168	1.68	76	26.9274	no	no	no	yes	0	ptl		no	yes	no	no	0	cfl	osteocondropatia + lesione ml
esposito riccardo	trauma distorsivo	s	m	23	168	1.68	66	23.3844	no	yes	yes	yes	0	cfl + ptm + ptl		no	yes	yes	yes	0	cfm + ptm	lesione lca
esposto michele	artrosinovite	d	m	53	182	1.82	80	24.1517	no	no	no	no	0	neg		yes	no	no	no	0	cfm	osteocondropatia
esposto michele_2	gonalgia cronica	s	m	53	182	1.82	80	24.1517	no	no	no	no	0	neg		no	no	no	no	0	neg	lesione mm
fassi allegra	trauma distorsivo	d	f	21	170	1.7	48	16.609	no	no	yes	no	0	ptm		no	no	no	no	0	neg	postumi distorsione
filosi luca	gonalgia cronica	d	m	64	176	1.76	77	24.858	yes	no	no	no	0	cfm		yes	no	yes	no	0	cfm + ptm	edema osseo comp mediale
fiorini federica	trauma distorsivo	d	f	44	171	1.71	65	22.2291	no	no	no	no	0	neg		no	yes	no	yes	0	cfl + ptl	lesione lca
florissi irene	gonalgia cronica	d	f	73	168	1.68	75	26.5731	no	yes	no	no	0	cfl		no	no	no	no	0	neg	osteoconropatia
forlini fabrizio	trauma distorsivo	d	m	57	164	1.64	75	27.8852	no	yes	no	no	0	cfl		no	yes	no	yes	0	cfl + ptl	ostecondropatia comp laterale
frangi marcella	gonalgia cronica	s	f	61	170	1.7	77	26.6436	no	no	no	no	0	neg		no	no	yes	no	0	ptm	meniscosi e condropatia comp med
frangi nicoletta	gonalgia acuta	d	f	56	170	1.7	73	25.2595	no	no	yes	no	0	ptm		no	no	no	no	0	neg	lesione mm
frontini luciano	gonalgia cronica	s	m	72	183	1.83	85	25.3815	no	no	no	no	0	neg		no	no	no	no	0	neg	gonalgia in poss neuropatia sens
gallo patrizia	trauma distorsivo	s	f	41	163	1.63	53	19.9481	yes	no	no	no	0	cfm		yes	no	no	yes	0		postumi distorsione
ganelli agnese	gonalgia cronica	s	f	76	153	1.53	51	21.7865	yes	no	no	no	0	cfm		yes	no	yes	no	0	cfm + ptm	ostenecrosi cfm
garofalo nadia	gonalgia acuta	d	f	55	160	1.6	69	26.9531	no	no	yes	no	0	ptm		no	no	no	no	0	neg	pregressa soff subcondrale
ghislandi roberto	trauma contusivo	s	m	63	178	1.78	79	24.9337	no	no	yes	no	0	ptm		no	no	yes	no	0	ptm
gianera paola	gonalgia acuta	s	f	77	170	1.7	63	21.7993	yes	no	no	no	0	cfm		yes	no	yes	no	0	cfm + ptm	blocco articolare dndd
gilliot eric	gonalgia acuta	s	m	35	181	1.81	87	26.556	no	no	no	no	0	neg		yes	no	yes	no	0	cfm + ptm	lesione mm (rirottura)
graziola simone	gonalgia acuta	d	m	29	190	1.9	135	37.3961	no	no	yes	no	0	ptm		no	no	yes	no	0	ptm	tendinopatia achilleo
hodara edoardo	gonalgia acuta	s	m	18	180	1.8	70	21.6049	no	no	no	no	0	neg		no	no	no	no	0	neg	tendinopatia rotuleo
inzoli martina	trauma distorsivo	s	f	18	171	1.71	67	22.913	no	yes	no	no	0	cfl		no	yes	no	no	0	cfl	osteocondropatia cfl
khorsai sergio	trauma distorsivo	d	m	42	168	1.68	65	23.03	no	no	no	no	0	neg		no	no	no	no	0	neg	lesione lca
lanzeni giacomo	gonalgia cronica	s	m	47	175	1.75	98	32	yes	yes	yes	yes	0	all		yes	no	yes	no	0	cfm + ptm	esiti ON cfm
lucca carla maria	gonalgia cronica	s	f	69	168	1.68	69	24.4473	yes	no	yes	no	0	cfm + ptm		yes	no	yes	no	0	cfm + ptm	osteonecrosi
magaia maria grazia	gonalgia cronica	d	f	72	160	1.6	72	28.125	no	no	no	no	0	neg		no	no	no	no	0	neg	artrosi
magaia maria grazia_2	gonalgia cronica	s	f	72	160	1.6	72	28.125	yes	no	no	no	0	cfm		no	no	no	no	0	neg	artrosi
maggi giuseppina	gonalgia cronica	s	f	46	164	1.64	77	28.6288	no	no	yes	no	0	ptm		no	no	yes	no	0	ptm	artrosi
malmsheimer cristina	trauma distorsivo	s	f	31	168	1.68	62	21.9671	no	no	no	yes	0	ptl		no	yes	no	yes	0	cfl + ptl	lesione lca
mancini irma	gonalgia acuta	d	f	53	170	1.7	72	24.9135	yes	no	yes	no	0	cfm+ptm		yes	no	yes	no	0	cfm+ptm	varo-artrosi
manfredi carla	gonalgia cronica	d	f	44	157	1.57	80	32.4557	no	yes	no	yes	0	cfl + ptl		no	yes	no	yes	0	cfl + ptl	valfo-artrosi
marino antonio	gonalgia cronica	d	m	70	164	1.64	88	32.7186	no	no	no	no	0	neg		yes	no	yes	no	0	cfm + ptm	varo-artrosi
boneschi filippo	gonalgia cronica	d	m	64	187	1.87	94	26.881	no	yes	no	no	0	cfl		yes	yes	no	no	0	cfl	lesione ostecondrale cfl
mina paola	gonalgia acuta	s	f	51	165	1.65	77	28.2828	no	no	no	no	0	neg		no	no	no	no	0	neg	rottura cisti di baker
parvaneh minoo	gonalgia acuta	s	f	47	173	1.73	55	18.3768	no	no	no	yes	0	ptl		no	no	no	no	0	neg	varo-artrosi
monda simona	trauma distorsivo	s	f	41	180	1.8	67	20.679	no	yes	no	no	0	cfl		no	no	no	yes	0	ptl	lesione lca
negrini lorenzo	gonalgia acuta	s	m	64	191	1.91	103	28.2339	yes	yes	no	no	0	cfm + cfl		yes	no	no	no	0	cfm	lesione mm
papini stefano	trauma distorsivo	s	m	63	170	1.7	78	26.9896	no	no	yes	no	0	ptm		yes	yes	no	no	0	cfm + cfl	postumi distorsione
pecchio elisa	trauma distorsivo	d	f	42	160	1.6	70	27.3437	no	no	yes	yes	0	ptm + ptl		no	no	yes	yes	0	ptm + ptl	lesione lca
pedersoli adriano	gonalgia acuta	d	m	35	176	1.76	68	21.9525	yes	no	no	no	0	cfm		yes	no	no	no	0	cfm	lesione mm
pellegrini simone	gonalgia cronica	d	m	69	190	1.9	80	22.1607	no	no	no	no	0	neg		yes	no	no	no	0	cfm	lesione osteocondrale rotula
persi paolo	gonalgia cronica	d	m	58	178	1.78	95	29.9836	yes	no	yes	no	0	cfm + ptm		no	no	no	no	0	neg	osteocondropatia mediale
perugini francesco	trauma distorsivo	s	m	55	182	1.82	106	32.001	no	no	no	yes	0	ptl		no	no	no	yes	0	ptl	lesione lca
premoselli laura	gonalgia acuta	d	f	48	175	1.75	52	16.9796	yes	no	yes	no	0	cfm + ptm		no	no	yes	no	0	ptm	ostecondropatia mediale
protti vittorio	gonalgia cronica	s	m	71	185	1.85	90	26.2966	no	no	no	no	0	neg		no	no	no	yes	0	ptl	sovraccarico
rendinella daniela	trauma distorsivo	d	f	67	170	1.7	74	25.6055	no	yes	no	yes	0	cfl+ptl		no	no	no	yes	0	ptl	lesione ml
rietti giulia	trauma contusivo	s	f	34	162	1.62	53	20.1951	no	no	yes	no	0	ptm		yes	no	yes	no	0	cfm + ptm	osteocondropatia + lesione mm
rinaldi davide	trauma contusivo	s	m	28	177	1.77	68	21.7051	yes	no	yes	no	0	cfm + ptm		no	no	no	no	0	neg	dubbia lesione mm
riva giancarlo	gonalgia cronica	d	m	55	168	1.68	62	21.9671	yes	no	no	no	0	cfm		yes	no	yes	no	0	cfm + ptm	ostecondropatia mediale
riva salvatore	gonalgia acuta	s	m	61	170	1.7	87	30.1038	no	no	no	no	0	neg		no	no	no	no	0	neg	sindrome rotulea
rossi marta	gonalgia acuta	d	f	73	165	1.65	102	37.4656	yes	no	yes	no	0	cfm + ptm		yes	yes	no	no	0	cfm + cfl	ostecondropatia
rutigliano domenica	gonalgia cronica	d	f	79	160	1.6	65	25.3906	no	no	no	yes	0	cfm + ptm		no	no	no	yes	0	ptl	sindrome rotulea
sardo andrea	gonalgia acuta	d	m	61	178	1.78	74	23.3556	yes	no	yes	no	0	cfm + ptm		yes	no	no	no	0	cfm	osteocondropatia
sarrailh claude	trauma distorsivo	d	m	37	188	1.88	98	27.7275	no	yes	no	no	0	cfl		no	yes	no	no	0	cfl	lesione lca
sassi giuseppina	gonalgia cronica	s	f	77	160	1.6	60	23.4375	no	no	yes	no	0	ptm		no	no	yes	no	0	ptm	ostecondropatia
scarano giuseppe	gonalgia acuta	d	m	63	172	1.72	95	32.112	no	no	no	no	0	neg		no	no	no	yes	0	ptl	tp rotuleo
siniscalco alberto	trauma distorsivo	d	m	51	168	1.68	62	21.9671	no	yes	yes	no	0	cfl+ptm		no	yes	no	yes	0	cfl+ptl	lesione lca
sinisi caterina	gonalgia cronica	d	f	60	150	1.5	62	27.5556	no	no	yes	no	0	ptm		yes	no	yes	no	0	cfm + ptm	artrosi
sinisi caterina_2	gonalgia cronica	s	f	60	150	1.5	62	27.5556	no	no	no	no	0	neg		yes	no	yes	no	0	cfm + ptm	artrosi
sollazzo andrea	gonalgia cronica	d	m	65	180	1.8	77	23.7654	no	no	yes	no	0	ptm		no	no	no	no	0	neg	sindrome dell'Hoffa
somaini giulia	gonalgia cronica	d	f	74	162	1.62	150	57.1559	yes	no	yes	no	0	cfm + ptm		yes	no	yes	no	0	cfm + ptm	varo artrosi
squillace antonio	gonalgia acuta	d	m	53	173	1.73	82	27.3982	no	no	no	no	0	neg		no	no	no	no	0	neg	lesione mm
stabile luisella	gonalgia cronica	d	f	57	172	1.72	68	22.9854	no	no	no	no	0	neg		no	no	no	no	0	neg	gonalgia di origine fr
strada walter	gonalgia cronica	s	m	73	169	1.69	85	29.7609	no	no	yes	no	0	ptm		yes	no	yes	no	0	cfm + ptm	lesione mm
testa francesca	trauma distorsivo	d	f	36	170	1.7	72	24.9135	no	no	no	no	0	neg		no	no	no	no	0	neg	tc: lesione mm
testa francesca_2	trauma distorsivo	s	f	36	170	1.7	72	24.9135	no	no	no	no	0	neg		no	no	no	no	0	neg	esiti meniscectomia mediale
torriani emanuela	gonalgia cronica	d	f	72	163	1.63	65	24.4646	yes	no	no	no	0	cfm		no	no	no	no	0	neg	condropatia laterale
trentini luigino	gonalgia acuta	s	m	54	173	1.73	77	25.7276	no	no	yes	no	0	ptm		no	no	yes	no	0	ptm	lesione mm
tucci dora	gonalgia cronica	d	f	61	149	1.49	54	24.3232	yes	no	yes	no	0	cfm + ptm		yes	no	yes	no	0	cfm + ptm	esiti osteonecrosi
valsecchi gianluca	trauma distorsivo	d	m	50	183	1.83	78	23.2912	yes	no	no	no	0	cfm		no	no	no	no	0	neg	lussazione fr
vano stefano	gonalgia cronica	s	m	60	180	1.8	77	23.7654	no	no	no	no	0	neg		no	no	no	no	0	neg	sindrome rotulea
vergori giancarlo	gonalgia cronica	d	m	63	178	1.78	79	24.9337	no	no	no	no	0	neg		no	yes	no	yes	0	cfl + ptl	condropatia laterale
vladimirova lidia	trauma contusivo	d	f	46	170	1.7	62	21.4533	yes	no	yes	no	0	cfm + ptm		no	no	no	yes	0	ptl	lesione mm (e ml?)
acciarri irene	gonalgia cronica	s	f	56	160	1.6	96	37.5	yes	no	no	no	0	cfm		yes	no	no	no	0	cfm	lesione condrale + lesione mm
albarello ester	gonalgia acuta	s	f	52	167	1.67	64	22.9481	no	yes	no	yes	0	cfl + ptl		no	no	no	no	0	neg
albisati francesco	gonalgia cronica	d	m	76	188	1.88	90	25.464	no	no	yes	no	0	ptm		no	no	no	no	0	neg	lesione mm
aroni andrea	gonalgia acuta	d	m	42	170	1.7	66	22.8374	no	no	no	no	0	neg		no	no	no	no	0	neg	lesione lca
azzoni giorgio	gonalgia acuta	s	m	72	170	1.7	78	26.9896	yes	no	yes	no	0	ptm		yes	no	yes	no	0	cfm + ptm	osteocondropatia e lesione mm
banci maria cristina	gonalgia acuta	s	f	63	169	1.69	67	23.4586	yes	no	no	no	0	cfm		yes	no	no	no	0	cfm	edema osseo subcondrale + artrosinovite reattiva
banfi rita	gonalgia acuta	d	f	45	171	1.71	62	21.2031	yes	no	no	no	0	cfm		yes	no	no	no	0	cfm
bassetti giorgina	gonalgia cronica	d	f	74	162	1.62	66	25.1486	yes	no	yes	no	0	cfm + ptm		yes	no	yes	no	0	cfm + ptm
beltrami ada	gonalgia acuta	s	f	63	165	1.65	84	30.854	no	yes	no	yes	0	cfl + ptl		no	no	no	no	0	neg	edema osseo centrale piatto tibiale posteriore
bertipaglia marta	gonalgia cronica	d	f	72	150	1.5	40	17.7778	no	no	yes	no	0	ptm		no	no	yes	no	0	ptm
bevilacqua greta	gonalgia cronica	s	f	54	170	1.7	52	17.9931	yes	no	no	no	0	cfm		yes	no	no	no	0	cfm
bianchi gustavo	gonalgia acuta	s	m	61	166	1.66	86	31.2092	yes	no	no	no	0	cfm		no	no	no	no	0	neg
bianconi antonio	gonalgia acuta	s	m	60	173	1.73	76	25.3934	yes	no	yes	yes	0	cfm + ptm + ptl		yes	no	yes	yes	0	cfm + ptm + ptl
boccenti giovanni	gonalgia cronica	s	m	63	175	1.75	77	25.1429	no	no	no	no	0	neg		yes	no	no	no	0	cfm
bonacina paolo	gonalgia acuta	s	m	52	185	1.85	104	30.3871	no	yes	no	no	0	cfl		no	yes	no	no	0	cfl
bonzio carolina	gonalgia acuta	d	f	48	167	1.67	54	19.3625	no	no	no	no	0	neg		no	no	no	yes	0	ptl
bordone anna maria	gonalgia cronica	s	f	47	164	1.64	81	30.116	no	no	yes	no	0	ptm		no	no	yes	no	0	ptm
boscolo simone	gonalgia acuta	d	m	42	180	1.8	67	20.679	no	yes	no	no	0	cfl		no	yes	no	no	0	cfl
brusaferri alessandro	gonalgia acuta	d	m	45	185	1.85	88	25.7122	no	no	yes	no	0	ptm		no	no	no	no	0	neg
cagnani angela	gonalgia cronica	d	f	54	170	1.7	68	23.5294	no	no	yes	no	0	ptm		no	no	yes	no	0	ptm
busnelli alberto	gonalgia cronica	s	m	62	150	1.5	60	26.6667	no	no	yes	no	0	ptm		no	no	yes	no	0	ptm
callioni antonella	gonalgia acuta	d	f	44	162	1.62	55	20.9572	no	no	no	no	0	neg		no	no	no	no	0	neg
filomeno campanale	gonalgia cronica	s	m	59	167	1.67	90	32.2708	no	no	no	no	0	neg		no	no	no	no	0	neg
cannilla loredana	gonalgia cronica	d	f	60	160	1.6	55	21.4844	no	no	no	no	0	neg		no	no	no	no	0	neg
capuozzo maria	gonalgia cronica	d	f	56	170	1.7	63	21.7993	no	no	no	no	0	neg		no	no	no	no	0	neg	sindrome rotulea
caracciolo pietro	gonalgia acuta	d	m	55	176	1.76	76	24.5351	no	no	yes	no	0	ptm		no	no	yes	no	0	ptm
cardamone alessandra	gonalgia acuta	d	f	64	168	1.68	58	20.5499	no	no	no	no	0	neg		no	no	no	no	0	neg
casiraghi graziella	gonalgia acuta	s	f	45	168	1.68	54	19.1327	yes	no	yes	yes	0	cfm + ptm + ptl		no	no	no	no	0	neg
castaldo carmine	gonalgia cronica	s	m	74	162	1.62	68	25.9107	no	no	no	no	0	neg		no	no	no	no	0	neg
castriciano francesca	gonalgia cronica	s	f	67	155	1.55	62	25.8065	no	no	yes	no	0	ptm		no	no	yes	yes	0	ptm + ptl
catanzaro luca	gonalgia cronica	d	m	56	187	1.87	86	24.5932	no	no	yes	no	0	ptm		no	no	yes	no	0	ptm
cavallotti elena	gonalgia acuta	d	f	50	160	1.6	59	23.0469	yes	no	yes	no	0	cfm + ptm		yes	no	yes	no	0	cfm + ptm
cereda pasqualina	gonalgia cronica	bil	f	60	158	1.58	58	23.2335	yes	yes	no	yes	0	cfm + cfl + ptl		no	no	no	no	0	neg
cerutti edoardo	gonalgia acuta	d	m	69	181	1.81	70	21.3669	no	no	no	no	0	neg		no	no	no	no	0	neg
chiurato sebastiano	gonalgia cronica	d	m	71	175	1.75	80	26.1224	no	no	no	yes	0	ptl		no	no	no	yes	0	ptl
coletta vittoria	gonalgia cronica	d	f	70	158	1.58	60	24.0346	no	no	no	yes	0	ptl		no	no	no	yes	0	ptl
corridori maria	gonalgia cronica	d	f	54	165	1.65	70	25.7117	no	no	no	no	0	neg		no	no	no	no	0	neg
corsello patrizia	gonalgia acuta	s	f	53	158	1.58	56	22.4323	no	yes	no	yes	0	cfl + ptl		no	yes	no	yes	0	cfl + ptl
crenna angela	gonalgia cronica	s	f	61	165	1.65	67	24.6097	no	yes	no	yes	0	cfl + ptl		no	yes	no	yes	0	cfl + ptl
d'andrea teresa	gonalgia cronica	s	f	56	166	1.66	57	20.6852	no	yes	no	no	0	cfl		no	no	no	no	0	neg	osteocondropatia
d'anna anna	gonalgia cronica	d	f	53	149	1.49	59	26.5754	no	yes	no	no	0	cfl		no	yes	no	yes	0	cfl + ptl	artrosi
d'arino rosanna	gonalgia acuta	d	f	70	167	1.67	90	32.2708	no	no	yes	no	0	ptm		no	no	yes	yes	0	ptm + ptl
danini luigi	gonalgia cronica	s	m	70	170	1.7	110	38.0623	no	no	yes	no	0	ptm		yes	no	yes	no	0	cfm + ptm	artrosi
da piaggi rita	gonalgia cronica	s	f	61	168	1.68	68	24.093	yes	no	yes	no	0	cfm + ptm		no	no	yes	no	0	ptm	osteocondropatia
de regis gianfranco	gonalgia acuta	s	m	53	172	1.72	88	29.7458	yes	no	no	no	0	cfm		yes	no	yes	no	0	cfm + ptm + ptl
degni rosalinda	gonalgia cronica	d	f	58	167	1.67	65	23.3067	no	no	yes	no	0	ptm		no	no	yes	no	0	ptm
del co roberto	gonalgia acuta	s	m	69	185	1.85	93	27.1731	no	no	no	yes	0	ptl		no	no	no	yes	0	ptl
del maso raffaele	gonalgia cronica	d	m	70	181	1.81	89	27.1664	no	no	no	no	0	neg		no	no	no	no	0	neg	lesione cistica ml
di menza vincenzo	gonalgia cronica	d	m	54	185	1.85	89	26.0044	no	no	no	no	0	neg		no	no	yes	no	0	ptm
di vietri carmela	gonalgia cronica	d	f	70	160	1.6	105	41.0156	yes	no	yes	no	0	cfm + ptm		yes	no	yes	no	0	cfm + ptm
dondi claudia	gonalgia cronica	s	f	54	168	1.68	63	22.3214	no	no	no	no	0	neg		no	no	no	no	0	neg
dutto roberto	gonalgia cronica	bil	m	60	176	1.76	69	22.2753	no	no	no	no	0	neg		no	no	no	no	0	neg	sindrome rotulea
eisele giorgio	gonalgia acuta	d	m	33	178	1.78	72	22.7244	no	no	no	no	0	neg		no	no	no	no	0	neg
esposito mirko	gonalgia acuta	s	m	49	185	1.85	93	27.1731	no	no	no	no	0	neg		no	no	no	no	0	neg	sindrome rotulea
falcone santo	gonalgia cronica	d	m	56	168	1.68	80	28.3447	no	no	no	no	0	neg		no	no	no	no	0	neg
farina stefano	gonalgia acuta	d	m	74	185	1.85	109	31.8481	no	no	no	no	0	neg		no	no	no	no	0	neg
ferraresi agnese	gonalgia acuta	d	f	47	156	1.56	59	24.2439	yes	no	yes	no	0	cfm + ptm		yes	no	no	no	0	cfm
ferulli violetta	gonalgia acuta	d	f	50	160	1.6	54	21.0937	no	no	no	no	0	neg		no	no	no	no	0	neg
fioritto sandro	gonalgia acuta	d	m	56	170	1.7	70	24.2215	no	no	yes	no	0	ptm		no	no	yes	no	0	ptm
focacci marcello		s	m	44	176	1.76	80	25.8264	no	no	yes	no	0	ptm		yes	no	yes	no	0	cfm + ptm
foni mauro	gonalgia acuta	d	m	50	177	1.77	77	24.5779	no	no	no	no	0	neg		no	no	no	no	0	neg
forattini dirce	gonalgia cronica	s	f	61	162	1.62	70	26.6728	no	no	yes	no	0	ptm		yes	no	yes	no	0	cfm + ptm	artrosi
franci francesca	gonalgia acuta	d	f	67	162	1.62	70	26.6728	no	no	yes	no	0	ptm		no	no	yes	no	0	ptm
frattini silvia	gonalgia cronica	d	f	70	158	1.58	75	30.0433	no	no	yes	no	0	ptm		no	no	yes	no	0	ptm
frigeni anna	gonalgia cronica	d	f	56	157	1.57	60	24.3418	no	no	no	no	0	neg		no	no	no	no	0	neg
fumi paolo	gonalgia cronica	s	m	57	178	1.78	74	23.3556	no	no	yes	no	0	ptm		no	no	yes	no	0	ptm
galati barbara	gonalgia cronica	s	f	73	150	1.5	60	26.6667	no	no	yes	no	0	ptm		no	no	yes	no	0	ptm
galli adele	gonalgia cronica	s	f	44	170	1.7	58	20.0692	yes	yes	yes	yes	0	cfm + cfl + ptm + ptl		yes	yes	yes	yes	0	cfm + cfl + ptm + ptl
galli daniela	gonalgia cronica	s	f	72	168	1.68	86	30.4705	no	no	no	no	0	neg		no	no	no	no	0	neg
gariboldi marco	gonalgia acuta	s	m	55	178	1.78	68	21.4619	no	no	no	no	0	neg		no	no	no	no	0	neg
gatti antonia	gonalgia cronica	d	f	58	153	1.53	65	27.7671	no	yes	no	no	0	cfl		no	yes	no	no	0	cfl
grahlyov nikolai	gonalgia cronica	d	m	56	167	1.67	95	34.0636	yes	no	yes	no	0	cfm + ptm		no	no	no	no	0	neg
grazioli giuseppe	gonalgia acuta	d	m	76	179	1.79	92	28.7132	no	no	no	no	0	neg		no	no	no	no	0	neg
grossetti stefano	gonalgia cronica	s	m	62	178	1.78	77	24.3025	no	no	no	no	0	neg		no	yes	no	no	0	cfl
la pira daniela	gonalgia cronica	s	f	54	153	1.53	41	17.5146	no	no	no	no	0	neg		no	no	no	no	0	neg
lafronza maria teresa	gonalgia cronica	d	f	57	165	1.65	81	29.7521	no	no	no	no	0	neg		no	no	no	no	0	neg
lavallata anna	gonalgia cronica	d	f	45	145	1.45	62	29.4887	no	no	no	no	0	neg		no	no	no	no	0	neg
locatelli piera	gonalgia acuta	d	f	74	170	1.7	62	21.4533	no	no	no	no	0	neg		no	no	no	no	0	neg
lottosi emanuela	gonalgia cronica	s	f	57	160	1.6	61	23.8281	no	no	yes	no	0	ptm		no	no	yes	no	0	ptm
lupi carla	gonalgia cronica	s	f	53	158	1.58	70	28.0404	no	no	no	no	0	neg		no	no	no	no	0	neg
luzzi miriam	gonalgia cronica	d	f	60	168	1.68	54	19.1327	no	no	no	no	0	neg		no	no	no	no	0	neg
mangi giuseppina	gonalgia cronica	s	f	59	164	1.64	77	28.6288	no	no	yes	no	0	ptm		no	no	yes	no	0	ptm
magnoni temistocle	gonalgia cronica	s	m	79	175	1.75	75	24.4898	no	no	no	no	0	neg		no	yes	no	no	0	cfl
maj fulvio	gonalgia acuta	d	m	62	175	1.75	83	27.102	no	yes	no	no	0	cfl		no	yes	no	no	0	cfl
manetti roberta	gonalgia acuta	s	f	60	170	1.7	79	27.3356	no	no	no	yes	0	ptl		no	no	no	yes	0	ptl
marzo grazia	gonalgia acuta	s	f	64	163	1.63	76	28.6048	no	no	yes	no	0	ptm		no	yes	yes	no	0	cfl + ptm
mattiuzzo rosanna	gonalgia cronica	s	f	48	156	1.56	98	40.2696	no	no	yes	no	0	ptm		yes	no	yes	no	0	cfm + ptm
mauri paolo	gonalgia acuta	d	m	49	190	1.9	96	26.5928	no	yes	no	no	0	cfl		no	yes	no	yes	0	cfl + ptl
mazzilli davide	gonalgia cronica	d	m	54	176	1.76	75	24.2123	no	no	no	yes	0	ptl		no	no	yes	yes	0	ptm + ptl
miffoleri cristian	gonalgia acuta	d	m	58	184	1.84	85	25.1063	no	no	no	yes	0	ptl		no	yes	no	yes	0	cfl + ptl
milani roberto	gonalgia acuta	d	m	60	175	1.75	71	23.1837	no	no	yes	no	0	ptm		no	no	yes	no	0	ptm
montanari annalisa	gonalgia acuta	d	f	46	165	1.65	61	22.4059	no	no	no	yes	0	ptl		no	no	no	yes	0	ptl
monti paolo	gonalgia cronica	s	m	48	175	1.75	82	26.7755	no	no	no	no	0	neg		no	no	no	no	0	neg
morandini lara	gonalgia cronica	d	f	56	161	1.61	58	22.3757	no	no	no	no	0	neg		no	no	no	no	0	neg
musciola michele	gonalgia cronica	d	m	58	174	1.74	88	29.0659	no	no	yes	no	0	ptm		no	no	yes	no	0	ptm
narcisi giuseppe	gonalgia cronica	s	m	74	174	1.74	81	26.7539	no	no	yes	no	0	ptm		no	no	yes	no	0	ptm
nava manuela	gonalgia cronica	s	f	63	166	1.66	57	20.6852	no	no	yes	no	0	ptm		no	no	yes	no	0	ptm
negri alessio	gonalgia acuta	d	m	30	182	1.82	72	21.7365	yes	yes	no	yes	0	cfm + cfl + ptl		yes	yes	no	yes	0	cfm + cfl + ptl
nelva stellio corrado	gonalgia acuta	s	m	26	183	1.83	73	21.7982	no	no	yes	no	0	ptm		no	no	yes	no	0	ptm
nitti ennio	gonalgia cronica	s	m	61	182	1.82	79	23.8498	no	no	no	no	0	neg		no	no	no	no	0	neg
pace enrico	gonalgia acuta	s	m	36	170	1.7	67	23.1834	no	no	no	no	0	neg		no	no	no	no	0	neg
pagliai paola	gonalgia cronica	d	m	59	169	1.69	90	31.5115	no	no	no	no	0	neg		no	no	no	no	0	neg
pansieri flavia	gonalgia acuta	d	f	42	158	1.58	74	29.6427	yes	no	no	no	0	cfm		no	no	no	yes	0	ptl
panzeri camillo	gonalgia acuta	d	m	29	185	1.85	99	28.9262	no	no	no	no	0	neg		yes	no	yes	no	0	cfm + ptm
			Mean age	55.3853			Mean BMI	25.8769	2	0	0	0				0	0	0	0		2
			SD age	13.6806			DS BMI	4.76809	216	218	218	218				218	218	218	218
													216	0	0	0	0	0	0	218
													2	1 yes						0	1 yes
													0	2 yes						0	2 yes
													0	3 yes						0	3 yes
													0	4 yes						0	4 yes
